# Supplementary material for: Revealing Long-Range Order in Brush-like Graft Copolymers Through In Situ Measurements of X-Ray Scattering During Deformation
Source: Polymers (Basel). 2024 Nov 27;16(23):3309. doi: 10.3390/polym16233309 (PMC11644117; doi:10.3390/polym16233309)
Supplement: Supplementary file 1 [file polymers-16-03309-s001.zip]

Archive with 1 entries (1 files):
- polymers-3311168-supplementary.pdf
